# Supplementary material for: Survey data from 38 integrated crop-livestock farming systems in Western France
Source: Data Brief. 2018 Mar 21;18:723–6. doi: 10.1016/j.dib.2018.03.066 (PMC5996288; doi:10.1016/j.dib.2018.03.066)
Supplement: Supplementary file 2 — Supplementary material [file mmc2.xlsx]

## Sheet: farms
id	farm_uaa
F1	60
F2	70
F3	114
F4	105
F5	78.64
F6	114
F7	140
F8	366.97
F9	74
F10	150
F11	72
F12	50
F13	72
F14	83
F15	138.91
F16	105
F17	59.9
F18	85
F19	161.42
F20	61.74
F21	209.92
F22	62
F23	47.21
F24	66
F25	60
F26	122
F27	69.5
F28	60.2
F29	184
F30	64.65
F31	127
F32	120
F33	168.19
F34	105.1
F35	135
F36	124
F37	170
F38	57.55

## Sheet: milk
id	milk_quantity	milk_protRate	milk_fatRate
F1	450000	33.9	39
F2	350000	33.5	42.4
F3	683617	33.2	40.1
F4	416000	35.4	41.3
F5	421000	33	40
F6	447494	33	40
F7	756000	33	40
F8	1620000	32.7	40.1
F9	311500	34	42
F10	760000	32.1	41.8
F11	456000	33	40
F12	400000	32.6	39
F13	425000	32	41
F14	580576	33	41.63
F15	640000	31	38
F16	575000	34.1	40.5
F17	440000	33.5	40
F18	646000	34.3	40.8
F19	715459	33	41
F20	427000	33.5	40.6
F21	962542	33.1	41.2
F22	290000	35.5	43
F23	280667	33.21	40.37
F24	400000	32.5	40.2
F25	305000	34	40.5
F26	760000	33	41.3
F27	377000	32	39.5
F28	266800	33.27	40.32
F29	800000	31.5	39.5
F30	237102	32.9	40.6
F31	645000	33	40
F32	476219	33	40.4
F33	1234000	33.3	41.8
F34	710000	33.5	42.7
F35	718728	34.7	42.59
F36	668000	33.3	41.89
F37	756000	32	36
F38	413359	33.08	42.71

## Sheet: animals
id	animal_breed	animal_category	animal_housing	animal_initialQuantity	animal_outQuantity	animal_pasture	animal_beginPasture	animal_endPasture	animal_beginOutside	animal_endOutside
F1	Holstein Friesian	Dairy cow	Fully-slatted floor	45	8	Y	45	287	73	287
F1	Holstein Friesian	Dairy heifer (more than 2 years old)	Straw-bedded shed	5	0	N	-	-	-	-
F1	Holstein Friesian	Dairy heifer (1-2 years)	Fully-slatted floor	28	0	Y	45	287	45	287
F1	Holstein Friesian	Beef (more than 2 years old)	Straw-bedded shed	0	0	N	-	-	-	-
F1	Holstein Friesian	Beef (1-2 years)	Straw-bedded shed	0	0	N	-	-	-	-
F1	Holstein Friesian	Beef / Dairy heifer (0-1 year)	Straw-bedded shed	22	0	N	-	-	-	-
F1	Holstein Friesian	Calf	Straw-bedded shed	-	19	N	-	-	-	-
F1	Holstein Friesian	Cull cow	Straw-bedded shed	-	10	N	-	-	-	-
F1	Holstein Friesian	Bull	Straw-bedded shed	0	0	N	-	-	-	-
F2	Holstein Friesian	Dairy cow	Straw-bedded shed	45	0	Y	59	165	90	165
F2	Holstein Friesian	Dairy heifer (more than 2 years old)	Straw-bedded shed	4	0	Y	59	304	59	304
F2	Holstein Friesian	Dairy heifer (1-2 years)	Straw-bedded shed	21	0	Y	59	304	59	304
F2	Holstein Friesian	Beef (more than 2 years old)	Straw-bedded shed	0	0	N	-	-	-	-
F2	Holstein Friesian	Beef (1-2 years)	Straw-bedded shed	0	0	N	-	-	-	-
F2	Holstein Friesian	Beef / Dairy heifer (0-1 year)	Straw-bedded shed	16	0	Y	90	243	90	243
F2	Holstein Friesian	Calf	Straw-bedded shed	-	17	N	-	-	-	-
F2	Holstein Friesian	Cull cow	Straw-bedded shed	-	13	Y	59	165	90	165
F2	Holstein Friesian	Bull	Straw-bedded shed	0	0	N	-	-	-	-
F3	Holstein Friesian	Dairy cow	Free-stalls (straw) + Scraped area	88	0	Y	60	305	105	305
F3	Holstein Friesian	Dairy heifer (more than 2 years old)	Straw-bedded shed	5	0	N	-	-	-	-
F3	Holstein Friesian	Dairy heifer (1-2 years)	Straw-bedded shed	35	0	Y	60	305	60	305
F3	Holstein Friesian	Beef (more than 2 years old)	Straw-bedded shed	0	0	N	-	-	-	-
F3	Holstein Friesian	Beef (1-2 years)	Straw-bedded shed	0	0	N	-	-	-	-
F3	Holstein Friesian	Beef / Dairy heifer (0-1 year)	Straw-bedded shed	35	0	Y	105	305	105	305
F3	Holstein Friesian	Calf	Straw-bedded shed	-	30	N	-	-	-	-
F3	Holstein Friesian	Cull cow	Straw-bedded shed	-	16	N	-	-	-	-
F3	Holstein Friesian	Bull	Straw-bedded shed	1	0	N	-	-	-	-
F4	Montbéliarde	Dairy cow	Free-stalls (straw) + Slatted area	55	0	Y	45	318	60	305
F4	Montbéliarde	Dairy heifer (more than 2 years old)	Straw-bedded shed	7	0	N	-	-	-	-
F4	Montbéliarde	Dairy heifer (1-2 years)	Straw-bedded shed	25	0	Y	45	318	45	318
F4	Montbéliarde	Beef (more than 2 years old)	Straw-bedded shed	3	22	N	-	-	-	-
F4	Montbéliarde	Beef (1-2 years)	Straw-bedded shed	23	0	N	-	-	-	-
F4	Montbéliarde	Beef / Dairy heifer (0-1 year)	Straw-bedded shed	44	0	Y	60	305	60	305
F4	Montbéliarde	Calf	Straw-bedded shed	-	0	N	-	-	-	-
F4	Montbéliarde	Cull cow	Straw-bedded shed	-	15	N	-	-	-	-
F4	Montbéliarde	Bull	Straw-bedded shed	0	0	N	-	-	-	-
F5	Holstein Friesian	Dairy cow	Free-stalls (straw) + Slatted area	44	7	Y	73	325	90	272
F5	Holstein Friesian	Dairy heifer (more than 2 years old)	Straw-bedded shed	3	0	N	-	-	-	-
F5	Holstein Friesian	Dairy heifer (1-2 years)	Straw-bedded shed	25	0	Y	73	271	73	271
F5	Holstein Friesian	Beef (more than 2 years old)	Straw-bedded shed	0	0	N	-	-	-	-
F5	Holstein Friesian	Beef (1-2 years)	Straw-bedded shed	0	0	N	-	-	-	-
F5	Holstein Friesian	Beef / Dairy heifer (0-1 year)	Straw-bedded shed	25	0	N	-	-	-	-
F5	Holstein Friesian	Calf	Straw-bedded shed	-	30	N	-	-	-	-
F5	Holstein Friesian	Cull cow	Straw-bedded shed	-	15	N	-	-	-	-
F5	Holstein Friesian	Bull	Straw-bedded shed	0	0	N	-	-	-	-
F6	Normande	Dairy cow	Straw-bedded shed	90	0	Y	32	319	32	319
F6	Normande	Dairy heifer (more than 2 years old)	Straw-bedded shed	9	8	N	-	-	-	-
F6	Normande	Dairy heifer (1-2 years)	Straw-bedded shed	35	0	Y	32	319	32	319
F6	Normande	Beef (more than 2 years old)	Straw-bedded shed	0	0	N	-	-	-	-
F6	Normande	Beef (1-2 years)	Straw-bedded shed	0	0	N	-	-	-	-
F6	Normande	Beef / Dairy heifer (0-1 year)	Straw-bedded shed	40	0	Y	32	319	32	319
F6	Normande	Calf	Straw-bedded shed	-	50	N	-	-	-	-
F6	Normande	Cull cow	Straw-bedded shed	-	36	N	-	-	-	-
F6	Normande	Bull	Straw-bedded shed	0	0	N	-	-	-	-
F7	Holstein Friesian	Dairy cow	Fully-slatted floor	110	0	Y	31	334	74	319
F7	Holstein Friesian	Dairy heifer (more than 2 years old)	Fully-slatted floor	8	4	N	-	-	-	-
F7	Holstein Friesian	Dairy heifer (1-2 years)	Fully-slatted floor	50	0	Y	31	334	31	334
F7	Holstein Friesian	Beef (more than 2 years old)	Straw-bedded shed	0	0	N	-	-	-	-
F7	Holstein Friesian	Beef (1-2 years)	Straw-bedded shed	0	0	N	-	-	-	-
F7	Holstein Friesian	Beef / Dairy heifer (0-1 year)	Fully-slatted floor	50	0	Y	74	319	74	319
F7	Holstein Friesian	Calf	Fully-slatted floor	-	50	N	-	-	-	-
F7	Holstein Friesian	Cull cow	Fully-slatted floor	-	38	N	-	-	-	-
F7	Holstein Friesian	Bull	Fully-slatted floor	2	0	N	-	-	-	-
F8	Holstein Friesian	Dairy cow	Fully-slatted floor	197	45	Y	60	329	105	182
F8	Holstein Friesian	Dairy heifer (more than 2 years old)	Straw-bedded shed	20	0	N	-	-	-	-
F8	Holstein Friesian	Dairy heifer (1-2 years)	Straw-bedded shed	95	0	Y	60	329	60	329
F8	Holstein Friesian	Beef (more than 2 years old)	Straw-bedded shed	0	0	N	-	-	-	-
F8	Holstein Friesian	Beef (1-2 years)	Straw-bedded shed	0	0	N	-	-	-	-
F8	Holstein Friesian	Beef / Dairy heifer (0-1 year)	Straw-bedded shed	95	0	Y	105	182	105	182
F8	Holstein Friesian	Calf	Straw-bedded shed	-	100	N	-	-	-	-
F8	Holstein Friesian	Cull cow	Straw-bedded shed	-	70	N	-	-	-	-
F8	Holstein Friesian	Bull	Straw-bedded shed	0	0	N	-	-	-	-
F9	Holstein Friesian	Dairy cow	Straw-bedded shed	35	0	Y	1	366	1	366
F9	Holstein Friesian	Dairy heifer (more than 2 years old)	Straw-bedded shed	1	0	N	-	-	-	-
F9	Holstein Friesian	Dairy heifer (1-2 years)	Straw-bedded shed	15	0	Y	74	227	74	227
F9	Holstein Friesian	Beef (more than 2 years old)	Straw-bedded shed	0	0	N	-	-	-	-
F9	Holstein Friesian	Beef (1-2 years)	Straw-bedded shed	0	0	N	-	-	-	-
F9	Holstein Friesian	Beef / Dairy heifer (0-1 year)	Straw-bedded shed	15	0	Y	74	227	74	227
F9	Holstein Friesian	Calf	Straw-bedded shed	-	15	N	-	-	-	-
F9	Holstein Friesian	Cull cow	Straw-bedded shed	-	12	N	-	-	-	-
F9	Holstein Friesian	Bull	Straw-bedded shed	1	0	N	-	-	-	-
F10	Holstein Friesian	Dairy cow	Fully-slatted floor	105	0	Y	15	335	91	335
F10	Holstein Friesian	Dairy heifer (more than 2 years old)	Straw-bedded shed	5	15	N	-	-	-	-
F10	Holstein Friesian	Dairy heifer (1-2 years)	Straw-bedded shed	44	0	Y	15	335	15	335
F10	Holstein Friesian	Beef (more than 2 years old)	Straw-bedded shed	0	0	N	-	-	-	-
F10	Holstein Friesian	Beef (1-2 years)	Straw-bedded shed	0	0	N	-	-	-	-
F10	Holstein Friesian	Beef / Dairy heifer (0-1 year)	Straw-bedded shed	36	0	Y	91	335	91	335
F10	Holstein Friesian	Calf	Straw-bedded shed	-	60	N	-	-	-	-
F10	Holstein Friesian	Cull cow	Straw-bedded shed	-	24	N	-	-	-	-
F10	Holstein Friesian	Bull	Straw-bedded shed	0	0	N	-	-	-	-
F11	Holstein Friesian	Dairy cow	Free-stalls (straw) + Scraped area	48	4	Y	60	321	79	321
F11	Holstein Friesian	Dairy heifer (more than 2 years old)	Straw-bedded shed	1	0	N	-	-	-	-
F11	Holstein Friesian	Dairy heifer (1-2 years)	Straw bedding + Scraped area	17	0	Y	38	281	38	281
F11	Holstein Friesian	Beef (more than 2 years old)	Straw-bedded shed	0	0	N	-	-	-	-
F11	Holstein Friesian	Beef (1-2 years)	Straw-bedded shed	0	0	N	-	-	-	-
F11	Holstein Friesian	Beef / Dairy heifer (0-1 year)	Straw bedding + Scraped area	18	0	Y	38	220	38	220
F11	Holstein Friesian	Calf	Straw-bedded shed	-	26	N	-	-	-	-
F11	Holstein Friesian	Cull cow	Straw-bedded shed	-	19	N	-	-	-	-
F11	Holstein Friesian	Bull	Straw-bedded shed	0	0	N	-	-	-	-
F12	Holstein Friesian	Dairy cow	Free-stalls (straw) + Scraped area	41	17	Y	60	304	60	304
F12	Holstein Friesian	Dairy heifer (more than 2 years old)	Straw-bedded shed	6	0	N	-	-	-	-
F12	Holstein Friesian	Dairy heifer (1-2 years)	Straw-bedded shed	35	0	Y	60	304	60	304
F12	Holstein Friesian	Beef (more than 2 years old)	Straw-bedded shed	0	0	N	-	-	-	-
F12	Holstein Friesian	Beef (1-2 years)	Straw-bedded shed	0	0	N	-	-	-	-
F12	Holstein Friesian	Beef / Dairy heifer (0-1 year)	Straw-bedded shed	35	0	N	-	-	-	-
F12	Holstein Friesian	Calf	Straw-bedded shed	-	10	N	-	-	-	-
F12	Holstein Friesian	Cull cow	Straw-bedded shed	-	8	N	-	-	-	-
F12	Holstein Friesian	Bull	Straw-bedded shed	0	0	N	-	-	-	-
F13	Holstein Friesian	Dairy cow	Fully-slatted floor	60	0	Y	47	315	63	288
F13	Holstein Friesian	Dairy heifer (more than 2 years old)	Straw-bedded shed	6	0	N	-	-	-	-
F13	Holstein Friesian	Dairy heifer (1-2 years)	Straw-bedded shed	22	0	Y	47	315	47	315
F13	Holstein Friesian	Beef (more than 2 years old)	Straw-bedded shed	0	0	N	-	-	-	-
F13	Holstein Friesian	Beef (1-2 years)	Straw-bedded shed	0	0	N	-	-	-	-
F13	Holstein Friesian	Beef / Dairy heifer (0-1 year)	Straw-bedded shed	22	0	Y	63	288	63	288
F13	Holstein Friesian	Calf	Straw-bedded shed	-	40	N	-	-	-	-
F13	Holstein Friesian	Cull cow	Straw-bedded shed	-	18	N	-	-	-	-
F13	Holstein Friesian	Bull	Straw-bedded shed	0	0	N	-	-	-	-
F14	Holstein Friesian	Dairy cow	Fully-slatted floor	60	8	Y	60	182	60	182
F14	Holstein Friesian	Dairy heifer (more than 2 years old)	Straw-bedded shed	8	7	N	-	-	-	-
F14	Holstein Friesian	Dairy heifer (1-2 years)	Straw-bedded shed	30	0	Y	60	182	60	182
F14	Holstein Friesian	Beef (more than 2 years old)	Straw-bedded shed	0	0	N	-	-	-	-
F14	Holstein Friesian	Beef (1-2 years)	Straw-bedded shed	0	0	N	-	-	-	-
F14	Holstein Friesian	Beef / Dairy heifer (0-1 year)	Straw-bedded shed	30	0	N	-	-	-	-
F14	Holstein Friesian	Calf	Straw-bedded shed	-	35	N	-	-	-	-
F14	Holstein Friesian	Cull cow	Straw-bedded shed	-	20	N	-	-	-	-
F14	Holstein Friesian	Bull	Straw-bedded shed	0	0	N	-	-	-	-
F15	Holstein Friesian	Dairy cow	Fully-slatted floor	70	12	N	-	-	-	-
F15	Holstein Friesian	Dairy heifer (more than 2 years old)	Straw-bedded shed	5	0	N	-	-	-	-
F15	Holstein Friesian	Dairy heifer (1-2 years)	Straw-bedded shed	27	0	Y	105	288	105	288
F15	Holstein Friesian	Beef (more than 2 years old)	Straw-bedded shed	0	0	N	-	-	-	-
F15	Holstein Friesian	Beef (1-2 years)	Straw-bedded shed	0	0	N	-	-	-	-
F15	Holstein Friesian	Beef / Dairy heifer (0-1 year)	Straw-bedded shed	27	0	Y	105	288	105	288
F15	Holstein Friesian	Calf	Straw-bedded shed	-	50	N	-	-	-	-
F15	Holstein Friesian	Cull cow	Straw-bedded shed	-	20	N	-	-	-	-
F15	Holstein Friesian	Bull	Straw-bedded shed	0	0	N	-	-	-	-
F16	Holstein Friesian	Dairy cow	Straw-bedded shed	80	7	Y	74	242	99	309
F16	Holstein Friesian	Dairy heifer (more than 2 years old)	Straw-bedded shed	20	0	N	-	-	-	-
F16	Holstein Friesian	Dairy heifer (1-2 years)	Straw-bedded shed	35	0	Y	99	345	99	345
F16	Holstein Friesian	Beef (more than 2 years old)	Straw-bedded shed	2	3	N	-	-	-	-
F16	Holstein Friesian	Beef (1-2 years)	Straw-bedded shed	3	0	N	-	-	-	-
F16	Holstein Friesian	Beef / Dairy heifer (0-1 year)	Straw-bedded shed	38	0	Y	135	244	135	244
F16	Holstein Friesian	Calf	Straw-bedded shed	-	34	N	-	-	-	-
F16	Holstein Friesian	Cull cow	Straw-bedded shed	-	16	N	-	-	-	-
F16	Holstein Friesian	Bull	Straw-bedded shed	0	0	N	-	-	-	-
F17	Holstein Friesian	Dairy cow	Free-stalls (straw) + Scraped area	45	0	Y	91	304	135	274
F17	Holstein Friesian	Dairy heifer (more than 2 years old)	Straw-bedded shed	2	0	N	-	-	-	-
F17	Holstein Friesian	Dairy heifer (1-2 years)	Free-stalls (straw) + Scraped area	15	0	Y	91	304	135	274
F17	Holstein Friesian	Beef (more than 2 years old)	Straw-bedded shed	0	0	N	-	-	-	-
F17	Holstein Friesian	Beef (1-2 years)	Straw-bedded shed	0	0	N	-	-	-	-
F17	Holstein Friesian	Beef / Dairy heifer (0-1 year)	Free-stalls (straw) + Scraped area	15	0	Y	91	304	135	274
F17	Holstein Friesian	Calf	Straw-bedded shed	-	25	N	-	-	-	-
F17	Holstein Friesian	Cull cow	Straw-bedded shed	-	11	N	-	-	-	-
F17	Holstein Friesian	Bull	Straw-bedded shed	0	0	N	-	-	-	-
F18	Holstein Friesian	Dairy cow	Free-stalls (straw) + Scraped area	85	2	Y	105	288	105	288
F18	Holstein Friesian	Dairy heifer (more than 2 years old)	Straw-bedded shed	4	0	N	-	-	-	-
F18	Holstein Friesian	Dairy heifer (1-2 years)	Straw-bedded shed	25	0	Y	105	288	105	288
F18	Holstein Friesian	Beef (more than 2 years old)	Straw-bedded shed	0	0	N	-	-	-	-
F18	Holstein Friesian	Beef (1-2 years)	Straw-bedded shed	0	0	N	-	-	-	-
F18	Holstein Friesian	Beef / Dairy heifer (0-1 year)	Straw-bedded shed	25	0	Y	105	288	105	288
F18	Holstein Friesian	Calf	Straw-bedded shed	-	40	N	-	-	-	-
F18	Holstein Friesian	Cull cow	Straw-bedded shed	-	25	N	-	-	-	-
F18	Holstein Friesian	Bull	Straw-bedded shed	0	0	N	-	-	-	-
F19	Holstein Friesian	Dairy cow	Fully-slatted floor	87	0	Y	74	319	120	303
F19	Holstein Friesian	Dairy heifer (more than 2 years old)	Straw-bedded shed	9	0	N	-	-	-	-
F19	Holstein Friesian	Dairy heifer (1-2 years)	Straw-bedded shed	36	0	Y	74	349	120	303
F19	Holstein Friesian	Beef (more than 2 years old)	Straw-bedded shed	5	0	N	-	-	-	-
F19	Holstein Friesian	Beef (1-2 years)	Straw-bedded shed	2	4	N	-	-	-	-
F19	Holstein Friesian	Beef / Dairy heifer (0-1 year)	Straw-bedded shed	40	0	Y	105	305	105	305
F19	Holstein Friesian	Calf	Straw-bedded shed	-	36	N	-	-	-	-
F19	Holstein Friesian	Cull cow	Straw-bedded shed	-	25	N	-	-	-	-
F19	Holstein Friesian	Bull	Straw-bedded shed	0	0	N	-	-	-	-
F20	Holstein Friesian	Dairy cow	Fully-slatted floor	50	0	Y	60	335	84	329
F20	Holstein Friesian	Dairy heifer (more than 2 years old)	Straw-bedded shed	5	0	N	-	-	-	-
F20	Holstein Friesian	Dairy heifer (1-2 years)	Fully-slatted floor	20	0	Y	105	359	105	359
F20	Holstein Friesian	Beef (more than 2 years old)	Straw-bedded shed	0	0	N	-	-	-	-
F20	Holstein Friesian	Beef (1-2 years)	Straw-bedded shed	0	0	N	-	-	-	-
F20	Holstein Friesian	Beef / Dairy heifer (0-1 year)	Straw-bedded shed	20	0	Y	166	304	166	304
F20	Holstein Friesian	Calf	Straw-bedded shed	-	25	N	-	-	-	-
F20	Holstein Friesian	Cull cow	Straw-bedded shed	-	11	N	-	-	-	-
F20	Holstein Friesian	Bull	Straw-bedded shed	0	0	N	-	-	-	-
F21	Holstein Friesian	Dairy cow	Free-stalls (straw) + Scraped area	103	0	N	-	-	-	-
F21	Holstein Friesian	Dairy heifer (more than 2 years old)	Straw-bedded shed	20	0	N	-	-	-	-
F21	Holstein Friesian	Dairy heifer (1-2 years)	Straw-bedded shed	40	0	Y	74	319	74	319
F21	Holstein Friesian	Beef (more than 2 years old)	Straw-bedded shed	0	0	N	-	-	-	-
F21	Holstein Friesian	Beef (1-2 years)	Straw-bedded shed	0	0	N	-	-	-	-
F21	Holstein Friesian	Beef / Dairy heifer (0-1 year)	Straw-bedded shed	40	0	N	-	-	-	-
F21	Holstein Friesian	Calf	Straw-bedded shed	-	49	N	-	-	-	-
F21	Holstein Friesian	Cull cow	Straw-bedded shed	-	40	N	-	-	-	-
F21	Holstein Friesian	Bull	Straw-bedded shed	0	0	N	-	-	-	-
F22	Normande	Dairy cow	Straw-bedded shed	40	0	Y	45	318	135	300
F22	Normande	Dairy heifer (more than 2 years old)	Straw-bedded shed	8	0	N	-	-	-	-
F22	Normande	Dairy heifer (1-2 years)	Straw-bedded shed	15	0	Y	45	298	45	298
F22	Normande	Beef (more than 2 years old)	Straw-bedded shed	0	0	N	-	-	-	-
F22	Normande	Beef (1-2 years)	Straw-bedded shed	0	0	N	-	-	-	-
F22	Normande	Beef / Dairy heifer (0-1 year)	Straw-bedded shed	10	0	Y	45	298	0	0
F22	Normande	Calf	Straw-bedded shed	-	20	N	-	-	-	-
F22	Normande	Cull cow	Straw-bedded shed	-	12	N	-	-	-	-
F22	Normande	Bull	Straw-bedded shed	0	0	N	-	-	-	-
F23	Holstein Friesian	Dairy cow	Free-stalls (straw) + Scraped area	33	3	Y	31	334	74	288
F23	Holstein Friesian	Dairy heifer (more than 2 years old)	Straw-bedded shed	1	0	N	-	-	-	-
F23	Holstein Friesian	Dairy heifer (1-2 years)	Free-stalls (straw) + Scraped area	11	0	Y	60	319	60	319
F23	Holstein Friesian	Beef (more than 2 years old)	Straw-bedded shed	0	0	N	-	-	-	-
F23	Holstein Friesian	Beef (1-2 years)	Straw-bedded shed	0	0	N	-	-	-	-
F23	Holstein Friesian	Beef / Dairy heifer (0-1 year)	Straw-bedded shed	13	0	Y	121	319	121	319
F23	Holstein Friesian	Calf	Straw-bedded shed	-	17	N	-	-	-	-
F23	Holstein Friesian	Cull cow	Straw-bedded shed	-	6	N	-	-	-	-
F23	Holstein Friesian	Bull	Straw-bedded shed	0	0	N	-	-	-	-
F24	Holstein Friesian	Dairy cow	Straw-bedded shed	45	0	Y	60	319	60	319
F24	Holstein Friesian	Dairy heifer (more than 2 years old)	Straw-bedded shed	5	0	N	-	-	-	-
F24	Holstein Friesian	Dairy heifer (1-2 years)	Straw-bedded shed	22	0	Y	74	319	74	319
F24	Holstein Friesian	Beef (more than 2 years old)	Straw-bedded shed	0	0	N	-	-	-	-
F24	Holstein Friesian	Beef (1-2 years)	Straw-bedded shed	0	0	N	-	-	-	-
F24	Holstein Friesian	Beef / Dairy heifer (0-1 year)	Straw-bedded shed	15	0	Y	74	319	74	319
F24	Holstein Friesian	Calf	Straw-bedded shed	-	25	N	-	-	-	-
F24	Holstein Friesian	Cull cow	Straw-bedded shed	-	10	N	-	-	-	-
F24	Holstein Friesian	Bull	Straw-bedded shed	0	0	N	-	-	-	-
F25	Holstein Friesian	Dairy cow	Straw-bedded shed	40	3	Y	74	335	120	304
F25	Holstein Friesian	Dairy heifer (more than 2 years old)	Straw-bedded shed	4	0	N	-	-	-	-
F25	Holstein Friesian	Dairy heifer (1-2 years)	Straw-bedded shed	22	0	Y	105	349	135	349
F25	Holstein Friesian	Beef (more than 2 years old)	Straw-bedded shed	0	0	N	-	-	-	-
F25	Holstein Friesian	Beef (1-2 years)	Straw-bedded shed	0	0	N	-	-	-	-
F25	Holstein Friesian	Beef / Dairy heifer (0-1 year)	Straw-bedded shed	17	0	Y	105	349	0	0
F25	Holstein Friesian	Calf	Straw-bedded shed	-	24	N	-	-	-	-
F25	Holstein Friesian	Cull cow	Straw-bedded shed	-	12	N	-	-	-	-
F25	Holstein Friesian	Bull	Straw-bedded shed	0	0	N	-	-	-	-
F26	Holstein Friesian	Dairy cow	Free-stalls (straw) + Scraped area	100	2	Y	60	327	91	274
F26	Holstein Friesian	Dairy heifer (more than 2 years old)	Straw-bedded shed	6	0	N	-	-	-	-
F26	Holstein Friesian	Dairy heifer (1-2 years)	Straw-bedded shed	35	0	Y	90	362	91	274
F26	Holstein Friesian	Beef (more than 2 years old)	Straw-bedded shed	0	0	N	-	-	-	-
F26	Holstein Friesian	Beef (1-2 years)	Straw-bedded shed	0	0	N	-	-	-	-
F26	Holstein Friesian	Beef / Dairy heifer (0-1 year)	Straw-bedded shed	35	0	Y	120	180	120	180
F26	Holstein Friesian	Calf	Straw-bedded shed	-	45	N	-	-	-	-
F26	Holstein Friesian	Cull cow	Straw-bedded shed	-	31	N	-	-	-	-
F26	Holstein Friesian	Bull	Straw-bedded shed	1	0	N	-	-	-	-
F27	Holstein Friesian	Dairy cow	Free-stalls (straw) + Scraped area	45	4	Y	45	180	106	180
F27	Holstein Friesian	Dairy heifer (more than 2 years old)	Straw-bedded shed	5	2	N	-	-	-	-
F27	Holstein Friesian	Dairy heifer (1-2 years)	Straw-bedded shed	20	0	Y	105	304	105	304
F27	Holstein Friesian	Beef (more than 2 years old)	Straw-bedded shed	3	0	N	-	-	-	-
F27	Holstein Friesian	Beef (1-2 years)	Straw-bedded shed	2	3	N	-	-	-	-
F27	Holstein Friesian	Beef / Dairy heifer (0-1 year)	Straw-bedded shed	23	0	Y	135	258	135	258
F27	Holstein Friesian	Calf	Straw-bedded shed	-	30	N	-	-	-	-
F27	Holstein Friesian	Cull cow	Straw-bedded shed	-	20	N	-	-	-	-
F27	Holstein Friesian	Bull	Straw-bedded shed	0	0	N	-	-	-	-
F28	Holstein Friesian	Dairy cow	Straw-bedded shed	37	3	Y	60	314	90	309
F28	Holstein Friesian	Dairy heifer (more than 2 years old)	Straw-bedded shed	6	0	N	-	-	-	-
F28	Holstein Friesian	Dairy heifer (1-2 years)	Straw-bedded shed	22	0	Y	90	349	90	309
F28	Holstein Friesian	Beef (more than 2 years old)	Straw-bedded shed	0	0	N	-	-	-	-
F28	Holstein Friesian	Beef (1-2 years)	Straw-bedded shed	0	0	N	-	-	-	-
F28	Holstein Friesian	Beef / Dairy heifer (0-1 year)	Straw-bedded shed	18	0	Y	90	349	90	309
F28	Holstein Friesian	Calf	Straw-bedded shed	-	15	N	-	-	-	-
F28	Holstein Friesian	Cull cow	Straw-bedded shed	-	10	N	-	-	-	-
F28	Holstein Friesian	Bull	Straw-bedded shed	0	0	N	-	-	-	-
F29	Holstein Friesian	Dairy cow	Free-stalls (straw) + Scraped area	85	5	N	-	-	-	-
F29	Holstein Friesian	Dairy heifer (more than 2 years old)	Straw-bedded shed	5	0	N	-	-	-	-
F29	Holstein Friesian	Dairy heifer (1-2 years)	Free-stalls (straw) + Scraped area	40	0	N	-	-	-	-
F29	Holstein Friesian	Beef (more than 2 years old)	Straw-bedded shed	0	0	N	-	-	-	-
F29	Holstein Friesian	Beef (1-2 years)	Straw-bedded shed	0	0	N	-	-	-	-
F29	Holstein Friesian	Beef / Dairy heifer (0-1 year)	Free-stalls (straw) + Scraped area	40	0	N	-	-	-	-
F29	Holstein Friesian	Calf	Straw-bedded shed	-	40	N	-	-	-	-
F29	Holstein Friesian	Cull cow	Straw-bedded shed	-	30	N	-	-	-	-
F29	Holstein Friesian	Bull	Straw-bedded shed	0	0	N	-	-	-	-
F30	Holstein Friesian	Dairy cow	Straw-bedded shed	30	5	Y	60	288	91	258
F30	Holstein Friesian	Dairy heifer (more than 2 years old)	Straw-bedded shed	0	0	N	-	-	-	-
F30	Holstein Friesian	Dairy heifer (1-2 years)	Straw-bedded shed	15	0	Y	91	288	91	258
F30	Holstein Friesian	Beef (more than 2 years old)	Straw-bedded shed	0	0	N	-	-	-	-
F30	Holstein Friesian	Beef (1-2 years)	Straw-bedded shed	6	12	N	-	-	-	-
F30	Holstein Friesian	Beef / Dairy heifer (0-1 year)	Straw-bedded shed	28	0	Y	91	288	91	258
F30	Holstein Friesian	Calf	Straw-bedded shed	-	0	N	-	-	-	-
F30	Holstein Friesian	Cull cow	Straw-bedded shed	-	8	N	-	-	-	-
F30	Holstein Friesian	Bull	Straw-bedded shed	0	0	N	-	-	-	-
F31	Holstein Friesian	Dairy cow	Straw-bedded shed	75	15	Y	60	305	60	305
F31	Holstein Friesian	Dairy heifer (more than 2 years old)	Straw-bedded shed	8	0	N	-	-	-	-
F31	Holstein Friesian	Dairy heifer (1-2 years)	Straw-bedded shed	32	0	Y	74	305	74	305
F31	Holstein Friesian	Beef (more than 2 years old)	Straw-bedded shed	0	0	N	-	-	-	-
F31	Holstein Friesian	Beef (1-2 years)	Straw-bedded shed	0	0	N	-	-	-	-
F31	Holstein Friesian	Beef / Dairy heifer (0-1 year)	Straw-bedded shed	35	0	Y	74	305	74	305
F31	Holstein Friesian	Calf	Straw-bedded shed	-	36	N	-	-	-	-
F31	Holstein Friesian	Cull cow	Straw-bedded shed	-	15	N	-	-	-	-
F31	Holstein Friesian	Bull	Straw-bedded shed	0	0	N	-	-	-	-
F32	Holstein Friesian	Dairy cow	Free-stalls (straw) + Scraped area	45	10	Y	47	169	74	136
F32	Holstein Friesian	Dairy heifer (more than 2 years old)	Straw-bedded shed	4	0	N	-	-	-	-
F32	Holstein Friesian	Dairy heifer (1-2 years)	Straw-bedded shed	26	0	Y	58	350	58	273
F32	Holstein Friesian	Beef (more than 2 years old)	Straw-bedded shed	0	0	N	-	-	-	-
F32	Holstein Friesian	Beef (1-2 years)	Straw-bedded shed	0	0	N	-	-	-	-
F32	Holstein Friesian	Beef / Dairy heifer (0-1 year)	Straw-bedded shed	26	0	Y	105	288	105	274
F32	Holstein Friesian	Calf	Straw-bedded shed	-	32	N	-	-	-	-
F32	Holstein Friesian	Cull cow	Straw-bedded shed	-	15	N	-	-	-	-
F32	Holstein Friesian	Bull	Straw-bedded shed	1	0	N	-	-	-	-
F33	Holstein Friesian	Dairy cow	Free-stalls (straw) + Scraped area	148	3	Y	58	313	100	288
F33	Holstein Friesian	Dairy heifer (more than 2 years old)	Straw-bedded shed	7	0	N	-	-	-	-
F33	Holstein Friesian	Dairy heifer (1-2 years)	Straw-bedded shed	40	0	Y	74	314	100	288
F33	Holstein Friesian	Beef (more than 2 years old)	Straw-bedded shed	0	0	N	-	-	-	-
F33	Holstein Friesian	Beef (1-2 years)	Straw-bedded shed	1	1	N	-	-	-	-
F33	Holstein Friesian	Beef / Dairy heifer (0-1 year)	Straw-bedded shed	43	2	Y	74	314	100	288
F33	Holstein Friesian	Calf	Straw-bedded shed	-	64	N	-	-	-	-
F33	Holstein Friesian	Cull cow	Straw-bedded shed	-	36	N	-	-	-	-
F33	Holstein Friesian	Bull	Straw-bedded shed	0	0	N	-	-	-	-
F34	Holstein Friesian	Dairy cow	Fully-slatted floor	96	0	Y	45	318	91	288
F34	Holstein Friesian	Dairy heifer (more than 2 years old)	Straw-bedded shed	5	0	N	-	-	-	-
F34	Holstein Friesian	Dairy heifer (1-2 years)	Straw-bedded shed	30	0	Y	60	344	79	308
F34	Holstein Friesian	Beef (more than 2 years old)	Straw-bedded shed	0	0	N	-	-	-	-
F34	Holstein Friesian	Beef (1-2 years)	Straw-bedded shed	0	0	N	-	-	-	-
F34	Holstein Friesian	Beef / Dairy heifer (0-1 year)	Straw-bedded shed	35	0	Y	74	335	0	0
F34	Holstein Friesian	Calf	Straw-bedded shed	-	36	N	-	-	-	-
F34	Holstein Friesian	Cull cow	Straw-bedded shed	-	36	N	-	-	-	-
F34	Holstein Friesian	Bull	Straw-bedded shed	0	0	N	-	-	-	-
F35	Holstein Friesian	Dairy cow	Straw-bedded shed	75	15	Y	91	304	0	0
F35	Holstein Friesian	Dairy heifer (more than 2 years old)	Straw-bedded shed	5	14	N	-	-	-	-
F35	Holstein Friesian	Dairy heifer (1-2 years)	Straw-bedded shed	40	0	Y	91	304	0	0
F35	Holstein Friesian	Beef (more than 2 years old)	Straw-bedded shed	0	0	N	-	-	-	-
F35	Holstein Friesian	Beef (1-2 years)	Straw-bedded shed	0	0	N	-	-	-	-
F35	Holstein Friesian	Beef / Dairy heifer (0-1 year)	Straw-bedded shed	40	0	Y	121	304	0	0
F35	Holstein Friesian	Calf	Straw-bedded shed	-	35	N	-	-	-	-
F35	Holstein Friesian	Cull cow	Straw-bedded shed	-	15	N	-	-	-	-
F35	Holstein Friesian	Bull	Straw-bedded shed	2	0	N	-	-	-	-
F36	Holstein Friesian	Dairy cow	Free-stalls (straw) + Scraped area	85	3	Y	59	294	120	287
F36	Holstein Friesian	Dairy heifer (more than 2 years old)	Straw-bedded shed	4	0	N	-	-	-	-
F36	Holstein Friesian	Dairy heifer (1-2 years)	Straw-bedded shed	21	0	Y	74	349	74	349
F36	Holstein Friesian	Beef (more than 2 years old)	Straw-bedded shed	0	0	N	-	-	-	-
F36	Holstein Friesian	Beef (1-2 years)	Straw-bedded shed	0	0	N	-	-	-	-
F36	Holstein Friesian	Beef / Dairy heifer (0-1 year)	Straw-bedded shed	21	0	Y	74	349	0	0
F36	Holstein Friesian	Calf	Straw-bedded shed	-	58	N	-	-	-	-
F36	Holstein Friesian	Cull cow	Straw-bedded shed	-	17	N	-	-	-	-
F36	Holstein Friesian	Bull	Straw-bedded shed	1	0	N	-	-	-	-
F37	Holstein Friesian	Dairy cow	Straw-bedded shed	74	14	Y	60	288	60	288
F37	Holstein Friesian	Dairy heifer (more than 2 years old)	Straw-bedded shed	5	0	N	-	-	-	-
F37	Holstein Friesian	Dairy heifer (1-2 years)	Straw-bedded shed	35	0	Y	90	288	90	288
F37	Holstein Friesian	Beef (more than 2 years old)	Straw-bedded shed	0	0	N	-	-	-	-
F37	Holstein Friesian	Beef (1-2 years)	Straw-bedded shed	0	0	N	-	-	-	-
F37	Holstein Friesian	Beef / Dairy heifer (0-1 year)	Straw-bedded shed	35	0	Y	90	288	90	288
F37	Holstein Friesian	Calf	Straw-bedded shed	-	38	N	-	-	-	-
F37	Holstein Friesian	Cull cow	Straw-bedded shed	-	28	N	-	-	-	-
F37	Holstein Friesian	Bull	Straw-bedded shed	1	0	N	-	-	-	-
F38	Holstein Friesian	Dairy cow	Fully-slatted floor	55	0	Y	67	305	91	305
F38	Holstein Friesian	Dairy heifer (more than 2 years old)	Straw-bedded shed	3	8	N	-	-	-	-
F38	Holstein Friesian	Dairy heifer (1-2 years)	Free-stalls (straw) + Scraped area	24	0	Y	91	319	91	319
F38	Holstein Friesian	Beef (more than 2 years old)	Straw-bedded shed	0	0	N	-	-	-	-
F38	Holstein Friesian	Beef (1-2 years)	Straw-bedded shed	0	0	N	-	-	-	-
F38	Holstein Friesian	Beef / Dairy heifer (0-1 year)	Straw-bedded shed	18	0	Y	172	264	172	264
F38	Holstein Friesian	Calf	Straw-bedded shed	-	32	N	-	-	-	-
F38	Holstein Friesian	Cull cow	Straw-bedded shed	-	13	N	-	-	-	-
F38	Holstein Friesian	Bull	Straw-bedded shed	0	0	N	-	-	-	-

## Sheet: crops
id	crop_species	crop_area	crop_yield	crop_quantity	crop_length	crop_legumeContent
F1	Temporary pasture (with legumes)	15	6.5	0	4	33
F1	Temporary pasture (grass only)	0.18	6.5	0	4	-
F1	Maize (fodder)	21	14	0	-	-
F1	Alfalfa (fodder)	7	7	0	3	100
F1	Winter wheat (grain)	14	8.8	120	-	-
F1	Miscanthus	2.82	4	28.2	15	-
F1	Catch crop	10.5	-	-	-	-
F2	Temporary pasture (with legumes)	17	5	0	3	25
F2	Maize (fodder)	25	12.5	80	-	-
F2	Alfalfa (fodder)	3	10	0	3	100
F2	Winter wheat (grain)	25	5.6	120	-	-
F2	Catch crop	12.5	-	-	-	-
F3	Permanent pasture (with legumes)	5	4.8	0	-	20
F3	Temporary pasture (grass only)	5	8	0	5	-
F3	Temporary pasture (with legumes)	48	6	0	5	12
F3	Alfalfa (fodder)	5	10	0	3	100
F3	Maize (fodder)	28	10	0	-	-
F3	Winter wheat (grain)	13	7	105	-	-
F3	Winter-sown barley (grain)	10	7	0	-	-
F3	Catch crop	14	-	-	-	-
F4	Permanent pasture (with legumes)	11	4.5	0	-	20
F4	Temporary pasture (with legumes)	21.5	8	0	5.5	30
F4	Temporary pasture (grass only)	1.5	7.7	0	5.5	-
F4	Maize (fodder)	25	12	36	-	-
F4	Alfalfa (fodder)	4	14	0	3	100
F4	Winter wheat (grain)	30	8.5	251	-	-
F4	Winter-sown oilseed rape (grain)	12	3.8	42	-	-
F4	Catch crop	12.5	-	-	-	-
F5	Temporary pasture (with legumes)	15.83	8	0	5	15
F5	Maize (fodder)	23.64	14	0	-	-
F5	Alfalfa (fodder)	3.37	9.6	0	3	100
F5	Maize (grain)	3	10	0	-	-
F5	Winter wheat (grain)	21.6	7.7	162	-	-
F5	Winter-sown barley (grain)	5.9	6	0	-	-
F5	Winter-sown oilseed rape (grain)	5	4	20	-	-
F5	Other crop	0.3	40	12	25	-
F5	Catch crop	13.32	-	-	-	-
F6	Temporary pasture (with legumes)	15	6.5	0	5.5	30
F6	Temporary pasture (with legumes)	40	6.5	0	9.5	30
F6	Temporary pasture (with legumes)	25	6.5	0	4	50
F6	Maize (fodder)	6	6.7	0	-	-
F6	Alfalfa (fodder)	14.5	13	0	3	100
F6	Winter-sown barley (grain)	1	4.4	0	-	-
F6	Winter-sown triticale / protein pea (fodder)	8	5	0	-	20
F6	Other crop	4.5	40	180	50	-
F7	Temporary pasture (with legumes)	69	6	0	7.5	50
F7	Maize (fodder)	30	11	0	-	-
F7	Winter wheat (grain)	3	3.25	8.5	-	-
F7	Alfalfa (fodder)	20	11	0	3	100
F7	Winter-sown triticale / protein pea (fodder)	10	5	0	-	20
F7	Permanent pasture (with legumes)	8	4.8	0	-	20
F7	Catch crop	15	-	-	-	-
F8	Temporary pasture (with legumes)	52.31	8	0	5	20
F8	Permanent pasture (with legumes)	14.56	8	0	-	20
F8	Alfalfa (fodder)	7.39	13	0	3	100
F8	Winter-sown protein pea (grain)	17.98	1.68	25.2	-	100
F8	Maize (fodder)	65.09	13	0	-	-
F8	Maize (grain)	15.36	12	0	-	-
F8	Winter wheat (grain)	107	8.5	931.6	-	-
F8	Winter-sown barley (grain)	20.16	8	0	-	-
F8	Winter-sown oilseed rape (grain)	26	4	104	-	-
F8	Catch crop	40.22	-	-	-	-
F8	Other crop	6	5.5	0	-	-
F8	Other oilseed crop (grain)	19.12	3	57.4	-	-
F8	Other crop	16	1	16	-	-
F9	Temporary pasture (with legumes)	10	5.5	0	5	13
F9	Maize (fodder)	20	14	0	-	-
F9	Alfalfa (fodder)	5	10	0	3	100
F9	Winter wheat (grain)	28	8.8	246.4	-	-
F9	Winter-sown barley (grain)	5	7.5	37.5	-	-
F9	Winter-sown oilseed rape (grain)	6	3.9	23.4	-	-
F9	Catch crop	4.5	-	-	-	-
F10	Permanent pasture (with legumes)	11	4.8	0	-	20
F10	Temporary pasture (with legumes)	64	5	0	10	30
F10	Temporary pasture (with legumes)	6	8	0	10	15
F10	Temporary pasture (with legumes)	20	8	0	10	15
F10	Alfalfa (fodder)	11	11.5	0	3	100
F10	Winter-sown triticale / protein pea (fodder)	10.5	5.65	0	-	20
F10	Maize (fodder)	14	12.1	0	-	-
F10	Other intercropping (without legume) (fodder)	13.5	10	0	-	-
F10	Catch crop	7	-	-	-	-
F11	Permanent pasture (with legumes)	2	6	0	-	20
F11	Temporary pasture (with legumes)	16	9	0	4.5	25
F11	Alfalfa (fodder)	12	11	100	3	100
F11	Temporary pasture (grass only)	2	8	0	4.5	-
F11	Maize (fodder)	20	13.5	40.5	-	-
F11	Winter wheat (grain)	20	8.1	162	-	-
F11	Catch crop	10	-	-	-	-
F12	Temporary pasture (with legumes)	24	12	0	3.5	30
F12	Alfalfa (fodder)	4	15	0	3	100
F12	Maize (fodder)	12	17	0	-	-
F12	Maize (grain)	10	10	0	-	-
F12	Catch crop	11	-	-	-	-
F13	Temporary pasture (with legumes)	50	4	0	5.5	15
F13	Maize (fodder)	10	9	0	-	-
F13	Alfalfa (fodder)	6	14	0	3	100
F13	Winter-sown triticale / protein pea (fodder)	6	3	0	-	20
F14	Temporary pasture (with legumes)	38	6.5	0	4.5	8
F14	Maize (fodder)	28	10.5	0	-	-
F14	Winter wheat (grain)	12	6.5	78	-	-
F14	Alfalfa (fodder)	5	8	0	3	100
F14	Catch crop	14	-	-	-	-
F15	Alfalfa (fodder)	23.62	14	0	3	100
F15	Temporary pasture (grass only)	25.71	8	0	5	-
F15	Maize (fodder)	30.81	18	0	-	-
F15	Winter wheat (grain)	18.46	9.4	173.5	-	-
F15	Triticale (grain)	20.69	8.7	0	-	-
F15	Winter-sown oilseed rape (grain)	19.28	4.1	79	-	-
F15	Catch crop	15.41	-	-	-	-
F15	Other crop	0.34	0	0	-	-
F16	Permanent pasture (with legumes)	2	4.8	0	-	20
F16	Alfalfa (fodder)	3.45	15	0	3	100
F16	Temporary pasture (grass only)	27.55	7.7	0	4.5	-
F16	Maize (fodder)	25	19	0	-	-
F16	Winter wheat (grain)	35	6	182.7	-	-
F16	Winter-sown oilseed rape (grain)	12	4	48	-	-
F16	Catch crop	12.5	-	-	-	-
F17	Permanent pasture (with legumes)	13	7	0	-	20
F17	Temporary pasture (with legumes)	14	8	0	5	15
F17	Alfalfa (fodder)	2.4	9.5	0	3	100
F17	Maize (fodder)	18	15	0	-	-
F17	Winter wheat (grain)	10	9.5	95	-	-
F17	Winter-sown oilseed rape (grain)	2.5	3.5	0	-	-
F17	Catch crop	9	-	-	-	-
F18	Temporary pasture (with legumes)	18	6	0	4.5	20
F18	Temporary pasture (with legumes)	5	6	0	4.5	20
F18	Alfalfa (fodder)	4	13	0	3	100
F18	Maize (fodder)	32	16	0	-	-
F18	Winter wheat (grain)	26	9	234	-	-
F18	Catch crop	16	-	-	-	-
F19	Permanent pasture (with legumes)	5	4.8	0	-	20
F19	Temporary pasture (with legumes)	42	6.5	0	5.5	45
F19	Alfalfa (fodder)	10.8	12	0	3	100
F19	Maize (fodder)	31.5	12	0	-	-
F19	Winter wheat (grain)	45	8	360	-	-
F19	Triticale (grain)	14	8	112	-	-
F19	Winter-sown oilseed rape (grain)	11.5	4	46	-	-
F19	Miscanthus	1.62	4	17.8	15	-
F19	Catch crop	15.75	-	-	-	-
F20	Temporary pasture (with legumes)	17.88	7	0	7	5
F20	Alfalfa (fodder)	2.5	14.3	0	3	100
F20	Maize (fodder)	12.09	18	30	-	-
F20	Maize (grain)	5	9	34.9	-	-
F20	Winter wheat (grain)	18.27	8	146.2	-	-
F20	Winter-sown oilseed rape (grain)	5.16	3.75	17.8	-	-
F20	Catch crop	8.54	-	-	-	-
F20	Other crop	0.84	4	0	-	-
F21	Permanent pasture (with legumes)	21	6	0	-	20
F21	Temporary pasture (with legumes)	15	8	0	5.5	23
F21	Temporary pasture (with legumes)	1.2	8	0	5.5	23
F21	Alfalfa (fodder)	7.5	12	0	3	100
F21	Winter-sown triticale / protein pea (fodder)	6	8.5	0	-	20
F21	Temporary pasture (grass only)	1	7.7	8.5	5.5	-
F21	Maize (fodder)	44	13	0	-	-
F21	Winter wheat (grain)	65	7.2	455	-	-
F21	Winter-sown barley (grain)	19	6	50	-	-
F21	Winter-sown oilseed rape (grain)	29	4.2	112.1	-	-
F21	Other legume crop (fodder)	1.22	1.4	1.7	-	100
F21	Catch crop	22	-	-	-	-
F22	Permanent pasture (with legumes)	20.5	4.8	0	-	20
F22	Temporary pasture (with legumes)	10	7	0	3.5	30
F22	Alfalfa (fodder)	2	8	0	3	100
F22	Maize (fodder)	11	10	0	-	-
F22	Winter wheat (grain)	6.5	7.5	48.7	-	-
F22	Winter-sown barley (grain)	11	7.5	82.5	-	-
F22	Other crop	1	4	0	-	-
F22	Catch crop	5.5	-	-	-	-
F23	Temporary pasture (with legumes)	23.34	7.7	0	6.5	30
F23	Alfalfa (fodder)	3.18	11	0	3	100
F23	Maize (fodder)	10.82	14	0	-	-
F23	Winter wheat (grain)	7.72	7.7	59.4	-	-
F23	Winter-sown barley (grain)	2.15	7.2	0	-	-
F23	Catch crop	5.41	-	-	-	-
F24	Temporary pasture (with legumes)	21	6	0	4	7
F24	Maize (fodder)	21	13	0	-	-
F24	Winter wheat (grain)	21	7.5	157.5	-	-
F24	Alfalfa (fodder)	3	13	0	3	100
F24	Catch crop	10.5	-	-	-	-
F25	Permanent pasture (with legumes)	2.5	4.8	0	-	20
F25	Temporary pasture (grass only)	14	7.5	0	4.5	-
F25	Maize (fodder)	18	8	0	-	-
F25	Winter wheat (grain)	18	7	94.5	-	-
F25	Winter-sown barley (grain)	5	6	15	-	-
F25	Alfalfa (fodder)	2.5	14	0	3	100
F25	Catch crop	9	-	-	-	-
F26	Temporary pasture (with legumes)	36	8.3	0	6.5	18
F26	Maize (fodder)	37	16.4	0	-	-
F26	Winter wheat (grain)	25	7.8	195	-	-
F26	Alfalfa (fodder)	10	11	0	3	100
F26	Other crop	6	1	6	-	-
F26	Other crop	8	35	280	-	-
F26	Catch crop	18.5	-	-	-	-
F27	Permanent pasture (with legumes)	4.5	4.8	0	-	20
F27	Temporary pasture (with legumes)	19.4	8	0	7.5	18
F27	Maize (fodder)	14	12	0	-	-
F27	Winter wheat (grain)	19	8.5	146.5	-	-
F27	Triticale (grain)	6	7	27	-	-
F27	Alfalfa (fodder)	1.6	10	0	3	100
F27	Winter-sown oilseed rape (grain)	5	4	20	-	-
F27	Catch crop	7	-	-	-	-
F28	Temporary pasture (with legumes)	30.4	6	0	6.5	32
F28	Maize (fodder)	6.8	12	0	-	-
F28	Maize (grain)	4.3	8.5	0	-	-
F28	Winter wheat (grain)	11.6	7	81.2	-	-
F28	Other crop	1.2	18	0	-	-
F28	Alfalfa (fodder)	3	12	0	3	100
F28	Winter-sown triticale / protein pea (fodder)	2.9	5.43	0	-	20
F28	Catch crop	5.55	-	-	-	-
F29	Temporary pasture (grass only)	7	7.7	0	3.5	-
F29	Maize (fodder)	35	15	0	-	-
F29	Maize (grain)	10	9	90	-	-
F29	Winter wheat (grain)	80	8.5	656.8	-	-
F29	Winter-sown barley (grain)	10	7.5	75	-	-
F29	Alfalfa (fodder)	7	12	0	3	100
F29	Winter-sown oilseed rape (grain)	25	4.5	112.5	-	-
F29	Other crop	10	4	0	-	-
F29	Catch crop	22.5	-	-	-	-
F30	Permanent pasture (with legumes)	8.21	4.8	0	-	20
F30	Temporary pasture (with legumes)	5.57	6	0	5	30
F30	Temporary pasture (with legumes)	3	6	0	3	30
F30	Maize (fodder)	16.21	14.5	0	-	-
F30	Winter wheat (grain)	18.38	7	129	-	-
F30	Triticale (grain)	2.8	6.5	18	-	-
F30	Winter-sown oat (grain)	1.18	6.5	7.7	-	-
F30	Alfalfa (fodder)	2.31	8.8	0	3	100
F30	Winter-sown oilseed rape (grain)	5.24	4	19.3	-	-
F30	Other crop	0.52	4	0	-	-
F30	Other crop	1.23	4.8	0	-	-
F30	Catch crop	8.1	-	-	-	-
F31	Permanent pasture (with legumes)	11.5	4.8	0	-	20
F31	Temporary pasture (with legumes)	30	8.5	0	4	65
F31	Maize (fodder)	40	13.5	0	-	-
F31	Winter wheat (grain)	25	8	200	-	-
F31	Winter-sown barley (grain)	7	7	19	-	-
F31	Triticale (grain)	8	7.5	60	-	-
F31	Alfalfa (fodder)	5.5	12	0	3	100
F31	Catch crop	20	-	-	-	-
F32	Temporary pasture (with legumes)	27	7.7	0	5.5	7
F32	Maize (fodder)	30	14	0	-	-
F32	Winter wheat (grain)	40	8.5	340	-	-
F32	Alfalfa (fodder)	6	18	0	3	100
F32	Winter-sown oilseed rape (grain)	15	5	75	-	-
F32	Miscanthus	2	4	20	15	-
F32	Catch crop	15	-	-	-	-
F33	Temporary pasture (with legumes)	82	8	0	6.5	20
F33	Maize (fodder)	46	12	0	-	-
F33	Maize (grain)	2	8	16.1	-	-
F33	Winter wheat (grain)	20	8.5	170	-	-
F33	Winter-sown barley (grain)	4.5	7.7	0	-	-
F33	Triticale (grain)	2.5	9.2	5	-	-
F33	Other cereal (fodder)	3.5	10	0	-	-
F33	Alfalfa (fodder)	7.69	11	0	3	100
F33	Catch crop	24	-	-	-	-
F34	Permanent pasture (with legumes)	3.5	4.8	0	-	20
F34	Temporary pasture (grass only)	12.5	7.7	0	10	-
F34	Temporary pasture (with legumes)	25.5	6	0	10	32
F34	Maize (fodder)	30	13	0	-	-
F34	Winter wheat (grain)	25	7.6	186	-	-
F34	Alfalfa (fodder)	5.6	12.5	0	3	100
F34	Winter-sown oilseed rape (grain)	3	2.5	7.5	-	-
F34	Catch crop	15	-	-	-	-
F35	Permanent pasture (grass only)	6	4.8	0	-	-
F35	Temporary pasture (grass only)	8	6.5	0	4.5	-
F35	Temporary pasture (with legumes)	23.5	6.5	0	4.5	34
F35	Maize (fodder)	41	13.7	0	-	-
F35	Winter wheat (grain)	40	8.3	332	-	-
F35	Triticale (grain)	5.5	6	16.5	-	-
F35	Alfalfa (fodder)	11	8.7	0	3	100
F35	Catch crop	20.5	-	-	-	-
F36	Permanent pasture (with legumes)	1.5	4.8	0	-	20
F36	Temporary pasture (with legumes)	29	7.2	0	7.5	23
F36	Maize (fodder)	34	14.7	0	-	-
F36	Winter wheat (grain)	35.5	9.2	326.6	-	-
F36	Winter-sown barley (grain)	20	8.7	174	-	-
F36	Alfalfa (fodder)	4	12.5	0	3	100
F36	Catch crop	7.5	-	-	-	-
F37	Temporary pasture (grass only)	10	6.5	0	4.5	-
F37	Temporary pasture (grass only)	5.5	6.5	0	4.5	-
F37	Temporary pasture (with legumes)	2	6.5	0	4.5	33
F37	Maize (fodder)	43	12	0	-	-
F37	Winter wheat (grain)	42	8	336	-	-
F37	Winter-sown barley (grain)	12	21	45	-	-
F37	Alfalfa (fodder)	7.4	14	0	3	100
F37	Winter-sown oilseed rape (grain)	11	4	44	-	-
F37	Catch crop	21.5	-	-	-	-
F37	Permanent pasture (with legumes)	37.1	4.8	0	-	20
F38	Temporary pasture (grass only)	2.5	7.7	0	5	-
F38	Temporary pasture (with legumes)	21.5	7.4	0	5	45
F38	Maize (fodder)	20	15	0	-	-
F38	Winter wheat (grain)	10.65	8.3	80	-	-
F38	Alfalfa (fodder)	2.9	9.7	0	3	100
F38	Catch crop	14.5	-	-	-	-

## Sheet: feed
id	feed_name	feed_quantity
F1	Soybean meal	15
F1	Rapeseed meal	30
F1	Urea	1.8
F2	Soybean meal	20
F2	Rapeseed meal	20
F2	Grass hay	15
F3	Soybean meal	36
F3	Rapeseed meal	24
F3	Urea	1.3
F4	Soybean meal	41
F4	Barley grain	15
F5	Other feed (except milk byproduct)	32
F5	Other feed (except milk byproduct)	31
F6	Grass hay	40
F6	Wheat straw	130
F7	Dried alfalfa	30
F8	Soybean meal, formaldehyde treated	38
F8	Rapeseed meal	56.5
F8	Other feed (except milk byproduct)	8.5
F8	Other feed (except milk byproduct)	92
F8	Barley grain	40
F8	Other feed (except milk byproduct)	17
F8	Maize gluten feed	70
F9	Soybean meal	31.5
F9	Rapeseed meal	13.5
F9	Concentrate compound (18% protein)	15
F9	Maize silage	56
F10	Soybean meal	10
F10	Dried alfalfa	30
F11	Soybean meal	33
F11	Rapeseed meal	22
F11	Linseed meal	7
F12	Soybean meal, formaldehyde treated	20
F12	Linseed meal	5
F12	Wheat straw	100
F13	Wheat straw	40
F14	Other feed (except milk byproduct)	64.5
F14	Other feed (except milk byproduct)	64.5
F14	Maize silage	30
F14	Wheat straw	20
F15	Soybean meal	140
F16	Soybean meal, formaldehyde treated	41.4
F16	Rapeseed meal	17.7
F16	Urea	0.9
F16	Dried alfalfa	28
F17	Linseed meal	27
F18	Urea	3
F18	Soybean meal, formaldehyde treated	100
F19	Soybean meal	20
F19	Other feed (except milk byproduct)	30
F19	Other feed (except milk byproduct)	45
F19	Linseed meal	20
F20	Soybean meal	19.2
F20	Rapeseed meal	8.2
F20	Urea	0.3
F20	Other feed (except milk byproduct)	17.5
F21	Urea	4
F21	Other feed (except milk byproduct)	116
F22	Rapeseed meal	20
F22	Linseed meal	10
F22	Wheat straw	70
F23	Rapeseed meal	20
F23	Wheat straw	12
F24	Soybean meal	47.5
F24	Other feed (except milk byproduct)	1
F24	Wheat straw	25
F25	Soybean meal	15.7
F25	Rapeseed meal	6.7
F25	Maize silage	25
F25	Wheat straw	30
F26	Soybean meal, formaldehyde treated	4
F26	Rapeseed meal	76
F26	Wheat straw	175
F27	Soybean meal	10
F27	Rapeseed meal	10
F27	Other feed (except milk byproduct)	15
F27	Other feed (except milk byproduct)	12
F28	Soybean meal	6.5
F28	Rapeseed meal	11
F28	Wheat straw	60
F29	Soybean meal	30
F29	Rapeseed meal	100
F29	Other feed (except milk byproduct)	20
F30	Soybean meal	23.7
F30	Rapeseed meal	13.7
F31	Soybean meal	24
F31	Rapeseed meal	36
F31	Other feed (except milk byproduct)	10
F31	Wheat straw	45
F32	Soybean meal	19.8
F32	Rapeseed meal	15.4
F32	Other feed (except milk byproduct)	9
F32	Linseed meal	8.8
F33	Soybean meal	108.5
F33	Rapeseed meal	108.5
F33	Other feed (except milk byproduct)	2.4
F33	Wheat straw	81
F34	Soybean meal	42
F34	Rapeseed meal	18
F34	Other feed (except milk byproduct)	10
F34	Wheat grain	27
F34	Maize silage	40
F35	Soybean meal	8.4
F35	Rapeseed meal	5.6
F35	Other feed (except milk byproduct)	108
F35	Wheat straw	50
F36	Soybean meal	40
F37	Rapeseed meal	70
F37	Other feed (except milk byproduct)	27
F38	Other feed (except milk byproduct)	45
F38	Grass hay	10
F38	Wheat straw	25

## Sheet: inorganic fertilizers
id	fertilizer_name	fertilizer_quantity
F1	Urea - ammonium nitrate	10
F2	Ammonium nitrate	29
F3	Ammonium nitrate	10
F3	Diammonium phosphate (18-46)	2.8
F4	Ammonium nitrate	27
F4	Diammonium phosphate (18-46)	0.6
F5	Ammonium nitrate	14.9
F5	Diammonium phosphate (18-46)	2.4
F5	Other type of fertilizer (solid)	1.2
F11	Ammonium nitrate	5
F11	Other type of fertilizer (solid)	8.2
F11	Urea - ammonium nitrate	73
F11	Urea	7
F11	Diammonium phosphate (18-46)	8.3
F11	Other type of fertilizer (solid)	1.6
F12	Ammonium nitrate	27.5
F12	Diammonium phosphate (18-46)	1.6
F13	Urea - ammonium nitrate	7.5
F14	Ammonium nitrate	12
F14	Urea	2
F14	Diammonium phosphate (18-46)	1
F15	Ammonium nitrate	2.1
F15	Other type of fertilizer (solid)	1.9
F17	Ammonium nitrate	15.5
F17	Diammonium phosphate (18-46)	2.5
F17	Other type of fertilizer (solid)	17.2
F18	Ammonium nitrate	25
F18	Diammonium phosphate (18-46)	2.5
F19	Ammonium nitrate	7.5
F19	Urea - ammonium nitrate	27.5
F19	Diammonium phosphate (18-46)	1.8
F20	Ammonium nitrate	2.5
F20	Other type of fertilizer (solid)	0.5
F20	Diammonium phosphate (18-46)	0.4
F21	Ammonium nitrate	25
F21	Diammonium phosphate (18-46)	2
F22	Ammonium nitrate	25
F22	Diammonium phosphate (18-46)	2
F23	Other type of fertilizer (solid)	1
F23	Ammonium sulfate	15
F23	Other type of fertilizer (solid)	6.5
F24	Urea - ammonium nitrate	65
F24	Ammonium sulfate	37.5
F24	Diammonium phosphate (18-46)	2.6
F24	Other type of fertilizer (solid)	7.5
F25	Ammonium nitrate	15
F25	Urea - ammonium nitrate	2.6
F25	Diammonium phosphate (18-46)	1
F26	Ammonium nitrate	8.4
F27	Urea - ammonium nitrate	12.5
F27	Diammonium phosphate (18-46)	1.5
F28	Ammonium nitrate	20
F28	Diammonium phosphate (18-46)	1.8
F29	Ammonium nitrate	13.5
F29	Urea - ammonium nitrate	3.5
F30	Ammonium nitrate	15
F30	Ammonium sulfate	1.5
F30	Diammonium phosphate (18-46)	0.8
F31	Ammonium nitrate	7
F32	Urea - ammonium nitrate	60
F32	Diammonium phosphate (18-46)	5
F33	Ammonium nitrate	12
F33	Urea	1.5
F33	Diammonium phosphate (18-46)	1.5
F34	Ammonium nitrate	30
F34	Diammonium phosphate (18-46)	3.2
F35	Ammonium nitrate	27
F35	Diammonium phosphate (18-46)	2.4
F36	Ammonium nitrate	40
F36	Diammonium phosphate (18-46)	3.8
F37	Ammonium nitrate	15
F37	Diammonium phosphate (18-46)	2.5
F38	Ammonium nitrate	20
F38	Diammonium phosphate (18-46)	4.1
F38	Other type of fertilizer (solid)	24.3
F39	Ammonium nitrate	30
F40	Diammonium phosphate (18-46)	3.4
F40	Ammonium nitrate	57
F41	Ammonium nitrate	6
F41	Other type of fertilizer (solid)	0.8
F41	Other type of fertilizer (solid)	0.5
F41	Other type of fertilizer (solid)	5

## Sheet: manure
id	manure_name	manure_inQuantity	manure_outQuantity
F1	Slurry, pig production	250	0
F3	Slurry, pig production	1000	0
F4	Other type of manure	660	0
F5	Slurry, pig production	800	0
F6	Manure, dairy cow	0	240
F8	Slurry, pig production	4505	0
F8	Other type of manure	28.1	0
F10	Slurry, pig production	600	0
F11	Slurry, pig production	600	0
F11	Manure, dairy cow	0	90
F12	Slurry, pig production	480	0
F12	Other type of manure	0	60
F13	Slurry, pig production	650	0
F16	Slurry, pig production	1000	0
F17	Slurry, pig production	300	0
F18	Dairy sludge	400	0
F18	Manure, dairy cow	0	100
F19	Slurry, pig production	1000	0
F19	Dairy sludge	575	0
F20	Manure, chicken	48	0
F21	Other type of manure	110	0
F23	Manure, chicken	39.4	0
F24	Manure, chicken	262.5	0
F26	Slurry, pig production	886	0
F27	Other type of manure	318	0
F28	Other type of manure	61.5	0
F30	Slurry, pig production	500	0
F31	Manure, chicken	20	0
F32	Manure, chicken	209	0
F32	Manure, chicken	69.5	0
F33	Slurry, pig production	250	0
F34	Slurry, pig production	400	0
F36	Slurry, pig production	1625	0
F36	Manure, chicken	86	0
F36	Other type of manure	0	25
F37	Dairy sludge	1264.5	0
F38	Manure, chicken	106	0
F38	Manure, dairy cow	0	105

## Sheet: straw
id	straw_name	straw_quantity
F4	Winter wheat straw	45
F11	Winter wheat straw	60
F15	Winter wheat straw	100
F19	Winter wheat straw	100
F20	Winter wheat straw	50
F21	Winter wheat straw	40
F27	Winter wheat straw	70
F29	Winter wheat straw	224
F32	Winter wheat straw	50

## Sheet: results
id	SyNE	SyNB	RNE	out_Animals	out_Milk	out_LPcrops	in_HPfeed	in_LPfeed	in_Manure	in_InorganicFertilizers	in_Seeds	in_Energy	in_SymbNFix	in_NoSymbNFix	in_Deposition	ind_HPfeed	ind_LPfeed	ind_InorganicFertilizers	ind_Seeds	ind_Energy	delta_StockSoil
F1	0.39	128	0.77	303.6	2384.77	2154	3550.71	0	800	3000	55.32	171	2790.65	300	900	336.68	0	75	75.59	12.6	-475.61
F2	0.28	186	0.5	238.8	1924.03	2813.63	2550.18	0	0	9715	83.69	199.5	1767.5	350	1050	300.8	0	237.8	104.29	14.7	-1655.32
F3	0.31	112	0.67	285.6	3654.06	1845.27	4527.66	0	3300	3854	84.19	324.9	3095.68	570	1710	459.09	0	83.68	103.14	23.94	-443.16
F4	0.38	123	0.67	688.2	2283.82	4841.99	1700.46	0	2970	9129	96.09	299.25	4129	525	1575	184.61	0	221.76	114.48	22.05	281.95
F5	0.34	133	0.65	379.2	2245.02	2852.99	2339.3	0	4000	5735.5	89.92	224.12	1757.11	393.2	1179.6	37.35	0	131.18	109.19	16.51	67.01
F6	0.2	112	0.57	813.6	2386.3	0	0	1212.61	-1320	0	39.92	324.9	11892	570	1710	0	413.32	0	30.9	23.94	-1116.74
F7	0.22	124	0.59	705.6	4031.44	149.38	799.89	0	0	0	74.95	399	15551.4	700	2100	57.33	0	0	94.91	29.4	-2484.66
F8	0.31	158	0.56	1914	8633.27	16034.2	9208.33	0	16470	35563.4	475.36	1045.86	8106.54	1834.85	5504.55	2148.63	0	787.72	460.34	77.06	-2722.3
F9	0.36	162	0.56	211.82	1709.66	4739.87	2747.43	0	0	9500.5	92.81	210.9	1871.7	370	1110	752.8	0	226.46	102.61	15.54	-1656.39
F10	0.24	100	0.65	615.6	4115.57	0	1529.41	0	1500	2250	91.13	427.5	9630.43	750	2250	136.53	0	56.25	71.55	31.5	-1053.91
F11	0.4	135	0.73	390	2431.66	3666.41	983.43	0	1005	5120	68.82	205.2	5683.2	360	1080	154.51	0	103.8	84.33	15.12	-1318.45
F12	0.21	184	0.59	402	2103.14	0	1561.45	609.7	1800	2261.5	26.16	142.5	5203.2	250	750	332.44	182	55.22	53.73	10.5	1536.12
F13	0.28	91	0.77	328.8	2279.06	0	0	243.88	2600	0	30.99	205.2	3955.3	360	1080	0	72.8	0	34	15.12	-592.01
F14	0.2	231	0.48	571.2	3154.57	1137.95	6086.03	0	0	8222.5	59.7	236.55	2030.88	415	1245	3648.18	0	138.92	89.36	17.43	-1826.2
F15	0.23	179	0.45	559.2	3292.61	3658.79	7785.77	0	0	8825	126.15	395.89	10581.8	694.55	2083.65	845.26	0	206.5	135.1	29.17	-686.82
F16	0.33	133	0.64	508.8	3104.3	3210.77	3361.32	0	3700	11086.5	108	299.25	1728.96	525	1575	402.27	0	268.83	123.6	22.05	2379.13
F17	0.52	65	1.05	195	2353.39	1669.53	1351.35	0	1800	1072	42.35	170.72	2059.6	299.5	898.5	759.21	0	24.84	61.15	12.58	424.65
F18	0.36	170	0.68	469.2	3503.75	4112.32	7922.2	0	1200	8735	92.81	242.25	2652.8	425	1275	966.33	0	206.2	122.53	17.85	1332.89
F19	0.37	138	0.6	472.68	3859.55	8786.95	4142.01	0	5437.5	8735	168.6	460.05	8997.9	807.1	2421.3	1740.95	0	206.2	173.67	33.9	-2145.85
F20	0.53	87	0.92	201.6	2299.72	3660.38	1970.58	0	720	6030	60.13	175.96	1381.8	308.7	926.1	181.97	0	79.3	73.86	12.97	368.73
F21	0.29	177	0.5	682.8	5207.45	9189.7	5917.01	0	2750	28218	253.56	598.27	5356.72	1049.6	3148.8	704.39	0	508.56	254.06	44.08	-3439.33
F22	0.3	136	0.58	240	1623.54	1785.61	1591.64	0	0	5985	50.6	176.7	1847.84	310	930	423.59	0	143.1	50.9	13.02	-547.11
F23	0.28	145	0.58	160.8	1505	970.73	1091.14	0	591	2814	34.9	134.55	3168.15	236.05	708.15	142.4	0	68.88	42.63	9.91	-457.81
F24	0.39	115	0.72	186	2131.59	2615.48	3494.02	0	1968.75	4020	70.65	188.1	1583.16	330	990	392.3	0	94.65	87.76	13.86	708.07
F25	0.3	139	0.59	262.8	1645.65	1632.08	1510.88	0	0	7024	70.46	171	1211.2	300	900	172.05	0	165.08	80.7	12.6	-270.3
F26	0.32	126	0.68	568.8	4113.95	2619.96	4408.57	0	4430	5572.5	98.2	347.7	5563.79	610	1830	579.49	0	136.95	133.75	25.62	1046.41
F27	0.46	101	0.83	464.16	1986.64	3440.64	1438.05	0	3180	5469	71.13	198.08	1737.73	347.5	1042.5	253.48	0	124.08	74.65	14.6	1065.12
F28	0.28	114	0.59	228.6	1430.33	1061.19	1074.32	0	1014.75	2345	48.42	171.57	3481.35	301	903	129.8	0	57.4	52.13	12.64	9.47
F29	0.6	73	0.89	594	4202.87	15302.6	4763.3	0	0	18900	249.5	524.4	2688	920	2760	564.37	0	453	262.48	38.64	-1440.96
F30	0.33	135	0.57	312.24	1272.42	2677.79	1883.34	0	1200	4980	67.79	184.25	1482.18	323.25	969.75	216.94	0	102.9	77.17	13.58	-1517.67
F31	0.29	165	0.54	511.2	3439.52	4528.99	4002.87	0	300	10626	131.89	361.95	8830.02	635	1905	458.58	0	247.92	157.63	26.67	-1705.28
F32	0.4	115	0.66	428.4	2551.28	6312.01	679.64	0	4851.65	9477	124.47	342	4009.01	600	1800	119.54	0	222.84	144.57	25.2	-713.31
F33	0.24	194	0.53	719.83	6729.81	2782.76	13909.9	0	1000	14084	122.56	479.34	7692.48	840.95	2522.85	1670.47	0	330.28	165.93	35.32	-57.3
F34	0.37	116	0.78	604.8	3916.21	2651.12	4103.52	0	1600	5475	88.78	299.54	4228.16	525.5	1576.5	447.83	0	124.5	116.35	22.07	-772.9
F35	0.39	120	0.72	694.8	3987.08	5798.16	4028.39	0	0	11083	146.92	384.75	5035.93	675	2025	237.94	0	181.04	175.79	28.35	-2647.29
F36	0.45	122	0.73	381.6	3646.77	8600.75	2918.08	0	7197.5	10050	152.96	353.4	3479.63	620	1860	316.8	0	246	164.72	26.04	-394.85
F37	0.31	144	0.56	700.8	3819.98	6644.8	4194.31	0	4425.75	16070	166.48	484.5	4831.63	850	2550	572.76	0	469.44	191.97	35.7	-726.38
F38	0.3	154	0.66	346.8	2274.7	1083.5	2950.2	0	1065	2914	48.71	164.02	3620.77	287.75	863.25	431.64	0	52.98	68.11	12.09	-62.51

## Sheet: definition of variables
Farms worksheet
variable	description	unit
id	Farm identification	-
farm_uaa	Utilized agricultural area (sum of areas under arable land and permanent crops / pastures)	ha
Milk worksheet
variable	description	unit
id	Farm identification	-
milk_quantity	Quantity of milk sold during the fiscal year	L
milk_protRate	Protein content of milk	g / kg
milk_fatRate	Fat content of milk	g / kg
Animals worksheet
variable	description	unit
id	Farm identification	-
animal_breed	Breed	-
animal_category	Animal category	-
animal_housing	Animal housing	-
animal_initialQuantity	Number of animals within a category at the beginning of the fiscal year	-
animal_outQuantity	Number of animals that were sold, exported free-of-cost, consumed by the farm household or that died during the fiscal year	-
animal_pasture	Pasture (Y, yes; N, no)	-
animal_beginPasture	First grazing date	calendar day (1-366)
animal_endPasture	Last grazing date	calendar day (1-366)
animal_beginOutside	First night outdoors	calendar day (1-366)
animal_endOutside	Last night outdoors	calendar day (1-366)
Crops worksheet
variable	description	unit
id	Farm identification	-
crop_species	Crop species	-
crop_area	Crop area	ha
crop_yield	Wet yield	t / ha
crop_quantity	Quantity of product harvested in the fiscal year that was sold, exported free-of-cost, or stored for later sale (wet)	t
crop_length	Crop duration	year
crop_legumeContent	Legume content	%
Feed worksheet
variable	description	unit
id	Farm identification	-
feed_name	Animal feed	-
feed_quantity	Quantity of feed purchased or imported free-of-cost during the fiscal year (wet)	t
Inorganic fertilizers worksheet
variable	description	unit
id	Farm identification	-
fertilizer_name	Fertilizer	-
fertilizer_quantity	Quantity of inorganic fertilizer purchased or imported free-of-cost during the fiscal year (wet)	t
Manure worksheet
variable	description	unit
id	Farm identification	-
manure_name	Manure	-
manure_inQuantity	Quantity of manure purchased or imported free-of-cost during the fiscal year (wet)	t
manure_outQuantity	Quantity of manure (previously purchased, imported free-of-cost, or produced on the farm) that was sold or exported free-of-cost during the fiscal year (wet)	t
Straw worksheet
variable	description	unit
id	Farm identification	-
straw_name	Straw category	-
straw_quantity	Quantity of straw produced on farm that was sold or exported free-of-cost during the fiscal year (wet)	t
Results worksheet
id	Farm identification	-
SyNE	SyNE indicator	unitless
SyNB	SyNB indicator	kg N / ha UAA
RNE	RNE indicator	unitless
out_Animals	Net output of animals	kg N
out_Milk	Net output of milk	kg N
out_LPcrops	Net output of low-protein crops	kg N
in_HPfeed	Net input of high-protein feed	kg N
in_LPfeed	Net input of low-protein feed	kg N
in_Manure	Net input of manure	kg N
in_InorganicFertilizers	Net input of inorganic fertilizers	kg N
in_Seeds	Net input of seeds	kg N
in_Energy	Net input of petroleum products	kg N
in_SymbNFix	Net input of biological N fixation	kg N
in_NoSymbNFix	Net input of non-symbiotic fixation	kg N
in_Deposition	Net input of atmospheric deposition	kg N
ind_HPfeed	Net indirect losses during the production and transport of inputs (high-protein feed)	kg N
ind_LPfeed	Net indirect losses during the production and transport of inputs (low-protein feed)	kg N
ind_InorganicFertilizers	Net indirect losses during the production and transport of inputs (inorganic fertilizers)	kg N
ind_Seeds	Net indirect losses during the production and transport of inputs (seeds)	kg N
ind_Energy	Net indirect losses during the production and transport of inputs (petroleum products)	kg N
delta_StockSoil	Soil N stock variation
